# Supplementary material for: Dedicated biomass crops can enhance biodiversity in the arable landscape
Source: Glob Change Biol Bioenergy. 2015 Nov 30;8(6):1071–81. doi: 10.1111/gcbb.12312 (PMC5101831; doi:10.1111/gcbb.12312)
Supplement: Supplementary file 1 — Table S1. Biomass crop study site details. [file GCBB-8-1071-s001.xlsx]

## Sheet: Haughton et al SI Table S1
Supporting Information Table S1. Biomass crop study site details. Assessments of Cropping Intensity, Study Field Weed Status and Productivity Indicators were provided by the growers via a questionnaire used to select study sites. Cropping Intensity Score is intensity of farm management and inputs, where 1 is low and 5 is high; Study Field Weed Status on a three-point scale (clean, average, weedy)…
Crop	Year of Planting	Age at Sampling	Location		Cropping Intensity Score	Field Weed Status	Productivity Indicator
			Lat (N)	Long (W)
miscanthus	2001	6	51.1426	-3.3065	1	average	7.8
miscanthus	2004	3	51.0647	-3.14954	3	clean	8.2
miscanthus	2003	4	52.8057	-2.23092	3	average	9
miscanthus	2001	5	51.0498	-3.00293	3	clean	9
miscanthus	2001	5	51.0443	-3.069	3	clean	9
miscanthus	2001	5	51.0546	-3.13117	3	clean	9
miscanthus	2001	5	50.9825	-3.09964	3	weedy	9
miscanthus	2002	5	51.0026	-2.88298	3	average	8.4
miscanthus	2004	2	52.3645	-0.146396	4	average	8.5
miscanthus	2003	3	52.4692	-0.088632	4	average	8
miscanthus	2003	3	53.2298	-0.030349	4	average	8.5
miscanthus	2004	3	52.9032	-2.12358	4	clean	9
miscanthus	2004	3	52.8394	-2.16652	4	weedy	11
miscanthus	2003	4	51.1726	-3.18505	4	average	10
miscanthus	2003	4	50.9009	-3.43973	4	average	10
miscanthus	2004	3	52.7614	-2.7149	5	clean	9
miscanthus	2001	5	52.3337	-0.993425	5	average	8
SRC	1998	8	58.1361	3.61105	1	clean	8
SRC	1998	8	53.1288	2.93618	1	clean	8
SRC	1994	13	51.6851	-1.53295	1	average	8
SRC	2002	4	51.706	-1.58854	3	clean	7.5
SRC	2000	6	53.317	-0.601387	3	average	7.4
SRC	2000	7	53.0231	-1.55353	3	average	8.5
SRC	2000	6	53.2569	-0.845896	4	average	7.21
SRC	1999	7	53.4339	-0.801519	4	weedy	10
SRC	2000	7	53.4659	-0.988614	4	average	7.5
SRC	2000	7	53.4265	-0.370306	4	average	8
SRC	2000	7	53.4456	-1.01823	4	clean	7.5
SRC	1994	12	51.6039	-1.70099	4	clean	8
SRC	1995	12	51.5896	-1.69127	4	clean	8
SRC	2003	4	51.2947	-0.523784	5	clean	9
SRC	2000	7	53.5733	-1.16946	5	very weedy	8
