# Supplementary material for: Dedicated biomass crops can enhance biodiversity in the arable landscape
Source: Glob Change Biol Bioenergy. 2015 Nov 30;8(6):1071–81. doi: 10.1111/gcbb.12312 (PMC5101831; doi:10.1111/gcbb.12312)
Supplement: Supplementary file 2 — Table S2. Allocation of plant species to phylogenetic and growth strategy groups. [file GCBB-8-1071-s002.xlsx]

## Sheet: Haughton et al  SI Table S2
Supporting Information Table S2. Allocation of plant species to phylogenetic and growth strategy groups.
Phylogenetic Group after Stace, C. (2010) New Flora of the British Isles, 3rd edn. Cambridge University Press, Cambridge.
Growth Strategy after Grime, J.P., Hodgson, J.C. & Hunt, R. (2007) Comparative Plant Ecology: A Functional Approach to Common British Species. Castlepoint, Dalbeattie.
Species	Phylogenetic Group	Growth Strategy
Acer campestre	Eudicot	SC
Acer pseudoplatanus	Eudicot	C/SC
Acer sp.	Eudicot	undefined
Achillea millefolium	Eudicot	CSR
Aegopodium podagraria	Eudicot	CR
Aethusa cynapium	Eudicot	R/CR
Agrostis canina sens.lat.	Monocot	SR/CSR
Agrostis capillaris	Monocot	CSR
Agrostis gigantea	Monocot	CR
Agrostis sp.	Monocot	CR/CSR
Agrostis stolonifera	Monocot	CR
Alliaria petiolata	Eudicot	CR
Alnus glutinosa	Eudicot	SC
Alopecurus geniculatus	Monocot	CR
Alopecurus myosuroides	Monocot	R
Alopecurus pratensis	Monocot	C/CSR
Amaranthus retroflexus	Eudicot	undefined
Anagallis arvensis	Eudicot	R/SR
Anagallis tenella	Eudicot	SR
Anchusa arvensis	Eudicot	R/CR
Anisantha sp.	Eudicot	R/CR
Anisantha sterilis	Monocot	R/CR
Anthemis arvensis	Eudicot	R/SR
Anthoxanthum odoratum	Monocot	SR/CSR
Anthoxanthum sp.	Monocot	SR/CSR
Anthriscus caucalis	Eudicot	R/CR
Anthriscus sp.	Eudicot	C/CR
Anthriscus sylvestris	Eudicot	C/CR
Apera spica-venti	Monocot	R/SR
Aphanes arvensis	Eudicot	R/SR
Apium nodiflorum	Eudicot	C/CR
Arabidopsis thaliana	Eudicot	SR
Arctium lappa	Eudicot	C/CR
Arctium minus	Eudicot	CR
Arctium sp.	Eudicot	C/CR
Arenaria serpyllifolia	Eudicot	SR
Arrhenatherum elatius	Monocot	C/CSR
Arrhenatherum sp.	Monocot	C/CSR
Artemisia vulgaris	Eudicot	C/CR
Atriplex patula	Eudicot	R/CR
Atriplex prostrata	Eudicot	R/CR
Atriplex sp.	Eudicot	R/CR
Avena fatua	Monocot	R/CR
Avena sativa	Monocot	undefined
Avena sp.	Monocot	R/CR
Avena sterilis	Monocot	undefined
Ballota nigra	Eudicot	CR/CSR
Barbarea sp.	Eudicot	R/CSR
Barbarea vulgaris	Eudicot	R/CSR
Bellis perennis	Eudicot	R/CSR
Beta vulgaris	Eudicot	undefined
Betula pendula	Eudicot	C/SC
Betula pubescens	Eudicot	C/SC
Betula sp.	Eudicot	C/SC
Brassica nigra	Eudicot	CR
Brassica rapa	Eudicot	CR
Brassica sp.	Eudicot	undefined
Bromopsis ramosa	Monocot	CSR
Bromus commutatus	Monocot	R/CR
Bromus hordeaceus	Monocot	R/CR
Bromus sp.	Monocot	R/CR
Bryonia dioica	Eudicot	C/CSR
Callitriche agg.	Eudicot	undefined
Calystegia sepium	Eudicot	C/CR
Capsella bursa-pastoris	Eudicot	R
Cardamine flexuosa	Eudicot	R/SR
Cardamine hirsuta	Eudicot	SR
Cardamine sp.	Eudicot	SR
Carduus crispus	Eudicot	CR
Carduus nutans	Eudicot	R/CR
Carex binervis	Monocot	S/CSR
Carex flacca	Monocot	S
Carex hirta	Monocot	C/CSR
Carex nigra	Monocot	S/SC
Carex sp.	Monocot	CSR
Centaurium erythraea	Eudicot	SR
Cerastium fontanum	Eudicot	R/CSR
Cerastium glomeratum	Eudicot	R/SR
Cerastium semidecandrum	Eudicot	SR
Cerastium sp.	Eudicot	undefined
Chaerophyllum sp.	Eudicot	CR
Chaerophyllum temulum	Eudicot	CR
Chamerion angustifolium	Eudicot	C
Chelidonium majus	Eudicot	CR/CSR
Chenopodium album	Eudicot	R/CR
Chenopodium bonus-henricus	Eudicot	C/CSR
Chenopodium ficifolium	Eudicot	R/CR
Chenopodium hybridum	Eudicot	undefined
Chenopodium polyspermum	Eudicot	R/CR
Chenopodium rubrum	Eudicot	CR
Chenopodium sp.	Eudicot	R/CR
Chrysanthemum segetum	Eudicot	R
Circaea lutetiana	Eudicot	CR
Cirsium arvense	Eudicot	C
Cirsium palustre	Eudicot	CR/CSR
Cirsium sp.	Eudicot	C/CR
Cirsium vulgare	Eudicot	CR
Clematis sp.	Eudicot	undefined
Conium maculatum	Eudicot	C/CR
Convolvulus arvensis	Eudicot	CR
Conyza canadensis	Eudicot	R/CR
Coronopus didymus	Eudicot	R
Coronopus squamatus	Eudicot	R
Corylus avellana	Eudicot	SC
Crataegus monogyna	Eudicot	SC
Crepis biennis	Eudicot	R/CSR
Crepis capillaris	Eudicot	R/SR
Crepis sp.	Eudicot	R/CSR
Crepis vesicaria	Eudicot	R/CR
Cynosurus cristatus	Monocot	R/CSR
Cytisus scoparius	Eudicot	SC
Dactylis glomerata	Monocot	C/CSR
Dactylis sp.	Monocot	C/CSR
Deschampsia cespitosa	Monocot	SC/CSR
Deschampsia flexuosa	Monocot	S/SC
Digitalis purpurea	Eudicot	SR/CSR
Dipsacus fullonum	Eudicot	CR
Elymus caninus	Monocot	SC/CSR
Elytrigia repens	Monocot	C/CR
Empetrum nigrum subsp.nigrum	Eudicot	SC
Epilobium ciliatum	Eudicot	R/CSR
Epilobium hirsutum	Eudicot	C
Epilobium montanum	Eudicot	CSR
Epilobium palustre	Eudicot	S/CSR
Epilobium parviflorum	Eudicot	CSR
Epilobium sp.	Eudicot	R/CR
Epilobium tetragonum	Eudicot	R/CSR
Erodium cicutarium	Eudicot	R/CSR
Erodium sp	Eudicot	undefined
Erysimum cheiranthoides	Eudicot	R
Erysimum sp.	Eudicot	R
Euphorbia exigua	Eudicot	SR
Euphorbia helioscopia	Eudicot	R
Euphorbia peplus	Eudicot	R
Euphorbia sp.	Eudicot	R
Fagus sylvatica	Eudicot	SC
Fallopia convolvulus	Eudicot	R/CR
Festuca arundinacea	Monocot	CSR
Festuca ovina	Monocot	S
Festuca pratensis	Monocot	CSR
Festuca rubra agg.	Monocot	CSR
Festuca sp.	Monocot	CSR
Filago sp.	Eudicot	SR
Filago vulgaris	Eudicot	SR
Fragaria vesca	Eudicot	CSR
Fragaria vesca	Eudicot	S/CSR
Frangula alnus	Eudicot	SC
Fraxinus excelsior	Eudicot	C
Fumaria officinalis	Eudicot	R
Fumaria sp.	Eudicot	R
Galeopsis sp.	Eudicot	undefined
Galeopsis speciosa	Eudicot	R/CR
Galeopsis tetrahit	Eudicot	CR
Galeopsis tetrahit agg.	Eudicot	CR
Galium aparine	Eudicot	CR
Galium mollugo	Eudicot	C/CSR
Galium palustre	Eudicot	CR/CSR
Galium sp.	Eudicot	undefined
Geranium dissectum	Eudicot	R/SR
Geranium molle	Eudicot	R/SR
Geranium pusillum	Eudicot	R/CSR
Geranium pyrenaicum	Eudicot	CSR
Geranium robertianum	Eudicot	R/CSR
Geranium sp.	Eudicot	R/SR
Geum urbanum	Eudicot	S/CSR
Glechoma hederacea	Eudicot	CSR
Glyceria maxima	Monocot	C
Glyceria sp.	Monocot	C
Gnaphalium sp.	Eudicot	SR
Gnaphalium uliginosum	Eudicot	SR
Hedera helix	Eudicot	SC
Hedera sp.	Eudicot	SC
Helictotrichon pubescens	Monocot	S/CSR
Heracleum sp.	Eudicot	CR
Heracleum sphondylium	Eudicot	CR
Hieracium agg.	Eudicot	S/CSR
Holcus lanatus	Monocot	CSR
Holcus mollis	Monocot	C/CSR
Holcus sp.	Monocot	undefined
Hordeum distichon sens.lat.	Monocot	undefined
Hordeum murinum	Monocot	R
Hordeum sp.	Monocot	undefined
Hyoscyamus niger	Eudicot	undefined
Hypericum humifusum	Eudicot	SR/CSR
Hypericum perforatum	Eudicot	CR/CSR
Hypericum pulchrum	Eudicot	S/CSR
Hypericum tetrapterum	Eudicot	R/CSR
Hypochaeris radicata	Eudicot	CSR
Hypochaeris sp.	Eudicot	undefined
Ilex aquifolium	Eudicot	SC
Juncus acutiflorus	Monocot	SC
Juncus articulatus	Monocot	CR/CSR
Juncus bufonius	Monocot	R/SR
Juncus effusus	Monocot	C/SC
Juncus inflexus	Monocot	SC
Juncus sp.	Monocot	R/SR
Kickxia elatine	Eudicot	R/SR
Kickxia sp.	Eudicot	R/SR
Kickxia spuria	Eudicot	undefined
Lactuca serriola	Eudicot	CR
Lamium album	Eudicot	CR
Lamium amplexicaule	Eudicot	R
Lamium confertum	Eudicot	undefined
Lamium hybridum	Eudicot	R
Lamium purpureum	Eudicot	R
Lamium sp.	Eudicot	R
Lapsana communis	Eudicot	R/CR
Lathyrus aphaca	Eudicot	undefined
Lavatera arborea	Eudicot	undefined
Legousia hybrida	Eudicot	SR
Leontodon autumnalis	Eudicot	R/CSR
Leontodon hispidus	Eudicot	S
Leontodon hispidus	Eudicot	CSR
Leontodon sp.	Eudicot	CSR
Leucanthemum vulgare	Eudicot	C/CSR
Linaria repens	Eudicot	SR/CSR
Linum usitatissimum	Eudicot	undefined
Lolium multiflorum	Monocot	R/CR
Lolium perenne	Monocot	CR/CSR
Lolium sp.	Monocot	CSR
Lotus corniculatus	Eudicot	S/CSR
Malva sp.	Eudicot	CR
Malva sylvestris	Eudicot	CR/CSR
Matricaria discoidea	Eudicot	R
Matricaria recutita	Eudicot	R
Matricaria sp.	Eudicot	R
Medicago lupulina	Eudicot	R/CSR
Medicago sativa	Eudicot	C/CSR
Mentha arvensis	Eudicot	CR
Mentha sp.	Eudicot	CR
Myosotis arvensis	Eudicot	R/SR
Myosotis discolor	Eudicot	SR
Myosotis sp.	Eudicot	R/SR
Myosotis sylvatica	Eudicot	R/CSR
Myosurus minimus	Eudicot	undefined
Oenothera biennis	Eudicot	R/CSR
Onobrychis viciifolia	Eudicot	CSR
Ornithopus perpusillus	Eudicot	SR/CSR
Oxalis corniculata	Eudicot	R
Papaver argemone	Eudicot	R/SR
Papaver dubium	Eudicot	R
Papaver hybridum	Eudicot	undefined
Papaver rhoeas	Eudicot	R
Papaver sp.	Eudicot	R
Pentaglottis sempervirens	Eudicot	C/CSR
Persicaria amphibia	Eudicot	C/CR
Persicaria lapathifolia	Eudicot	CR
Persicaria maculosa	Eudicot	R/CR
Persicaria sp.	Eudicot	undefined
Petasites hybridus	Eudicot	C
Phalaris arundinacea	Monocot	C
Phalaris canariensis	Monocot	undefined
Phleum pratense	Monocot	CSR
Phragmites australis	Monocot	C
Picris echioides	Eudicot	CR
Picris sp.	Eudicot	CR
Pilosella officinarum	Eudicot	S/CSR
Plantago lanceolata	Eudicot	CSR
Plantago major	Eudicot	R/CSR
Plantago media	Eudicot	S/CSR
Plantago sp.	Eudicot	R/CSR
Poa annua	Monocot	R
Poa humilis	Monocot	undefined
Poa nemoralis	Monocot	SR/CSR
Poa pratensis sens.lat.	Monocot	CSR
Poa sp.	Monocot	R/CSR
Poa trivialis	Monocot	CR/CSR
Polygonum aviculare	Eudicot	R
Polygonum aviculare agg.	Eudicot	R
Polygonum sp.	Eudicot	R
Populus alba	Eudicot	SC
Populus sp.	Eudicot	SC
Potamogeton nodosus	Monocot	undefined
Potentilla anserina	Eudicot	CR/CSR
Potentilla reptans	Eudicot	CR/CSR
Potentilla sterilis	Eudicot	SR/CSR
Primula sp.	Eudicot	S/CSR
Primula veris	Eudicot	S/CSR
Prunella vulgaris	Eudicot	CSR
Prunus sp.	Eudicot	SC
Prunus spinosa	Eudicot	SC
Quercus robur	Eudicot	SC
Quercus sp.	Eudicot	SC
Ranunculus acris	Eudicot	CSR
Ranunculus repens	Eudicot	CR
Ranunculus sceleratus	Eudicot	R/CR
Ranunculus sp.	Eudicot	CR
Raphanus raphanistrum	Eudicot	R/CR
Rorippa nasturtium-aquaticum	Eudicot	CR
Rorippa palustris	Eudicot	CR
Rosa arvensis	Eudicot	SC
Rosa canina agg.	Eudicot	SC
Rosa sp.	Eudicot	SC
Rubus fruticosus agg.	Eudicot	SC
Rumex acetosa	Eudicot	CSR
Rumex acetosella	Eudicot	SR/CSR
Rumex crispus	Eudicot	CR/CSR
Rumex obtusifolius	Eudicot	CR
Rumex sanguineus	Eudicot	CR/CSR
Rumex sp.	Eudicot	CR
Sagina apetala	Eudicot	SR
Sagina procumbens	Eudicot	R/CSR
Sagina sp.	Eudicot	R/CSR
Salix sp.	Eudicot	CSR
Sambucus nigra	Eudicot	C
Samolus valerandi	Eudicot	SR/CSR
Scrophularia auriculata	Eudicot	C/CR
Scrophularia nodosa	Eudicot	C/CR
senecio erucifolius	Eudicot	SC/CSR
Senecio jacobaea	Eudicot	R/CR
Senecio sp.	Eudicot	undefined
Senecio sylvaticus	Eudicot	R/CR
Senecio vulgaris	Eudicot	R
Sherardia arvensis	Eudicot	R/SR
Sherardia sp.	Eudicot	R/SR
Silene dioica	Eudicot	R/CR
Silene latifolia	Eudicot	R/CR
Silene noctiflora	Eudicot	R/CR
Silene sp.	Eudicot	R/CR
Sinapis alba	Eudicot	undefined
Sinapis arvensis	Eudicot	R
Sisymbrium officinale	Eudicot	R/CR
Sisymbrium sp.	Eudicot	R/CR
Solanum dulcamara	Eudicot	C/CSR
Solanum nigrum	Eudicot	R/CR
Solanum sp.	Eudicot	undefined
Sonchus arvensis	Eudicot	CR
Sonchus asper	Eudicot	R/CR
Sonchus oleraceus	Eudicot	R/CR
Sonchus sp.	Eudicot	CR
Sorbus latifolia agg.	Eudicot	SC
Spergula arvensis	Eudicot	R/SR
Stachys arvensis	Eudicot	R/SR
Stachys palustris	Eudicot	C/CR
Stachys sp.	Eudicot	undefined
Stachys sylvatica	Eudicot	C/CR
Stellaria media	Eudicot	R
Symphytum officinale	Eudicot	C/CSR
Tanacetum vulgare	Eudicot	C/CSR
Taraxacum agg.	Eudicot	R/CSR
Thlaspi arvense	Eudicot	R
Torilis japonica	Eudicot	SR/CSR
Torilis nodosa	Eudicot	undefined
Trifolium campestre	Eudicot	R/SR
Trifolium dubium	Eudicot	R/SR
Trifolium pratense	Eudicot	CSR
Trifolium repens	Eudicot	CR/CSR
Trifolium sp.	Eudicot	CR/CSR
Tripleurospermum maritimum sens.lat.	Eudicot	R
Tussilago farfara	Eudicot	CR
Typha latifolia	Monocot	C
Ulmus procera	Eudicot	C/SC
Ulmus sp.	Eudicot	C/SC
unknown dicot	Eudicot	CSR
unknown grass	Monocot	CSR
Urtica dioica	Eudicot	C
Urtica sp.	Eudicot	C
Urtica urens	Eudicot	R/CR
Verbascum thapsus	Eudicot	SR/CSR
Veronica agrestis	Eudicot	R/SR
Veronica arvensis	Eudicot	SR
Veronica beccabunga	Eudicot	CR
Veronica catenata	Eudicot	R/CR
Veronica chamaedrys	Eudicot	CSR
Veronica hederifolia	Eudicot	R/SR
Veronica officinalis	Eudicot	SR/CSR
Veronica persica	Eudicot	R
Veronica polita	Eudicot	R/SR
Veronica serpyllifolia	Eudicot	R/CSR
Veronica sp.	Eudicot	R/SR
Vicia hirsuta	Eudicot	R/CR
Vicia sativa	Eudicot	R/CSR
Vicia sepium	Eudicot	C/CSR
Vicia sp.	Eudicot	undefined
Vicia tetrasperma	Eudicot	R/CR
Viola arvensis	Eudicot	R
Viola sp.	Eudicot	undefined
Viola tricolor	Eudicot	R/SR
Vulpia bromoides	Monocot	SR
Vulpia sp.	Monocot	SR
